# Supplementary material for: NPFFR2 Contributes to the Malignancy of Hepatocellular Carcinoma Development by Activating RhoA/YAP Signaling
Source: Cancers (Basel). 2022 Nov 27;14(23):5850. doi: 10.3390/cancers14235850 (PMC9737590; doi:10.3390/cancers14235850)
Supplement: Supplementary file 1 [file cancers-14-05850-s001.zip]

Archive with 1 entries (1 files):
- cancers-2013677-supplementary.pdf
